# Supplementary material for: Stage-Dependent Activity and Pro-Chondrogenic Function of PI3K/AKT during Cartilage Neogenesis from Mesenchymal Stromal Cells
Source: Cells. 2022 Sep 23;11(19):2965. doi: 10.3390/cells11192965 (PMC9563299; doi:10.3390/cells11192965)
Supplement: Supplementary file 1 [file cells-11-02965-s001.zip]

Archive with 1 entries (1 files):
- cells-1917252-supplementary.pdf
